# Supplementary material for: Anthocyanins and Type 2 Diabetes: An Update of Human Study and Clinical Trial
Source: Nutrients. 2024 May 29;16(11):1674. doi: 10.3390/nu16111674 (PMC11174612; doi:10.3390/nu16111674)
Supplement: Supplementary file 1 [file nutrients-16-01674-s001.zip]

Archive with 1 entries (1 files):
- nutrients-3012946-supplementary.pdf
